# Supplementary material for: Chloroplast and mitochondrial genetic variation of larches at the Siberian tundra-taiga ecotone revealed by de novo assembly
Source: PLoS One. 2019 Jul 10;14(7):e0216966. doi: 10.1371/journal.pone.0216966 (PMC6619608; doi:10.1371/journal.pone.0216966)
Supplement: S1 Table — (XLSX) [file pone.0216966.s002.xlsx]

## Sheet: Tabelle1
S1 Table: Primer sequences for validation of inverted repeat placement and uncertain regions.
Primer	Forward sequence (5’-3’)	Reverse sequence (5’-3’)	target region
L_01	AGACCCTTCTTTCGGGGATA	AGCAGCCCCTACCCTGTATT	includes psbM
L_02	TTTCAGGGAGGCGATAACTG	GAAGACCAAAGGACCGAACA	inverted repeat B
L_03	TGTGGAAACCTCACGCAATA	CCCCAAGGACCGATACACTA	ycf1
L_04	TGGATCACGAGAAACCACAA	CGGACATAACCCTGCAAATC	ycf1
L_05	GTCGGAGATTTGCAGGGTTA	GCAGATCGACTCCCATCATT	ycf1
L_06	CGATATGCTTTTCCCTTCCA	ACCTTGACGTGGTGGAAGTC	trnV-GAC – rpl32
L_07	CGTGGGCCTCTGTAAAATGT	GTTGGGTGTAGCTGGCGTAT	inverted repeat A
L_13	TGTTTGGCAAGCTGCTGTAA	TGGTTGTAAGGAAACCCCTTC	inverted repeat 2 - psbK
