# Supplementary material for: Chloroplast and mitochondrial genetic variation of larches at the Siberian tundra-taiga ecotone revealed by de novo assembly
Source: PLoS One. 2019 Jul 10;14(7):e0216966. doi: 10.1371/journal.pone.0216966 (PMC6619608; doi:10.1371/journal.pone.0216966)
Supplement: S2 Table — (XLSX) [file pone.0216966.s003.xlsx]

## Sheet: Tabelle1
S2 Table: Primer sequences for long-range PCRs
Primer pair	Primer name	Sequence (5'-3')	Annealing Temperature (°C)	Target Size
1	Lg_01_F	AGACCCTTCTTTCGGGGATA	53	8286
1	21_cp_8534_R	CGTTTCTGTCGATAAGCTCTGA
2	Lcp_8534_F	TTGACGGAGATCAGATGGCT	53	8523
2	Larix_16963_R	TCCACTTCCCTTAAGCGAGC
3	Larix_16754_F	GAGCAGGAGAGCCGAATGAA	54	9127
3	24_cp_25870_R	TGGATGCAAGGGAAATGGATG
4	Lcp_25870_F	AGGAAGTTTAGCACCTGGGT	53	5122
4	Larix_30879_R	ACCCCATGGAGCAAATACCG
5	Larix_30358_F	TTTCCCGGAACCCATACGTG	53	5090
5	Lg_02_R	GAAGACCAAAGGACCGAACA
6	Lg_02_F	TTTCAGGGAGGCGATAACTG	62.5	7852
6	Larix_42541_R	ACTCAGCAGCCTGATCGAAC
7	Larix_42477_F	AGAACAGGCCATTCGACAGG	66	7484
7	Larix_49999_R	GTGGGGTCTGCTCAAGGAC
8	Larix_49890_F	GGAGCACGGAGATCCCAAAA	66	8025
8	Larix_57954_R	TCAGTTCGCCAGGTTGTCTC
9	Larix_57611_F	GAGTCCGCTTATCTCCAGCC	56	8725
9	Lg_03_R	CCCCAAGGACCGATACACTA
10	Lg_03_F	TGTGGAAACCTCACGCAATA	52.5	6333
10	Lg_05_R	GCAGATCGACTCCCATCATT
11	Lg_05_F	GTCGGAGATTTGCAGGGTTA	53	6981
11	Lcp_77444_R	TATCGGGCCGCAATAAAAGC
12	25_cp_77444_F	GGAAGGAAGGCGGAATGAATAG	59	9160
12	26_cp_ycf2_R	GGACAAGTTCTTGCATGGTCA
13	Lcp_ycf2_F	GTTCCATTCGTCGTTGTAGGT	54	5955
13	Lg_07_R	GTTGGGTGTAGCTGGCGTAT
14	Lg_07_F	CGTGGGCCTCTGTAAAATGT	53.5	7364
14	Lcp_98324_R	GACTTGGGGTTGGAAGGGAT
15	Lcp_98324_F	TTCCCATCTTGCACCACAGA	54	5405
15	Lcp_103595_R	AACCAATGACTCTCGCCGTA
16	23_cp_103595_F	GATGGATCACTTTCTGTCAAGGT	53	8550
16	30_cp_112018_R	CGAGTGATAGAATGAGGTATGGG
17	Lcp_112018_F	GGGAGGGCGAGCTTATAGAG	67	9938
17	Lcp_120880_R	CCGGCCGCAGATTTTCATAA
18	Lcp_120880_F	CGAGTCGCACATACACCCTA	54	3133
18	Lg_01_R	AGCAGCCCCTACCCTGTATT
