# Supplementary material for: Chloroplast and mitochondrial genetic variation of larches at the Siberian tundra-taiga ecotone revealed by de novo assembly
Source: PLoS One. 2019 Jul 10;14(7):e0216966. doi: 10.1371/journal.pone.0216966 (PMC6619608; doi:10.1371/journal.pone.0216966)
Supplement: S4 Table — For each of the 213 SNP the NCBI accession number of the reference genome is given with its position in the mapping. For coding parts the orientation of the gene in the reference genome is given. (XLSX) [file pone.0216966.s005.xlsx]

## Sheet: Tabelle1
S4 Table. List of mitochondrial SNPs. For each of the 213 SNP the NCBI accession number of the reference genome is given with its position in the mapping. For coding parts the orientation of the gene in the reference genome is given.
Number	Reference genome	SNP position	gene	orientation	Picea glauca	EH77-CH06	EH78-CH06	EH79-CH06	EH80-TY04	EH83-TY04	EH84-TY09	EH85-TY09	EH86-TY09	EH90-TY02	EH91-TY02	EH92-KO04	EH93-KO02	EH94-KO05	EH96-OM2	EH97-OM4	EH98-OMH3	EH103-TY02	EH104-OM1	EH105-TY04
1	Picea glauca (LKAM01000001.1)	377449	nad4	R	G	T	T	T	T	T	G	T	G	G	T	T		T	T	T	T	G	T	T
2	Picea glauca (LKAM01000001.1)	371493	nad4 intron		T	G	G		G	G	T	G	T	T	G	G		G	G	G	G	T	G	G
3	Picea glauca (LKAM01000001.1)	430923	nad4L	R	G	T	T	T	T	T	G	T	G	G	T	G	G	G	G	G		G	G
4	Picea glauca (LKAM01000001.1)	430625	nad4L	R	C	A		A	A	C	A	C	A	A	A	A	A	A	C	A		A	A	A
5	Picea glauca (LKAM01000001.1)	102455	non-coding		G	T	T	T	T	T	G	T	G	G	T	G	G	G	G	G	G	G	G	T
6	Picea glauca (LKAM01000001.1)	102429	non-coding		A	A	A	A	A	A	A	A	C	A	A	A	C	A	A	A	A/C	A	A	A
7	Picea glauca (LKAM01000001.1)	103656	non-coding		C	C	C	C	C	C	C		C	C	C	A	A	A	A	A		C	A
8	Picea glauca (LKAM01000001.1)	104424	non-coding		C	A	C/A	A	A	A	C	A	C	C	A			A	C	A		C	A	A
9	Picea glauca (LKAM01000001.1)	178269	non-coding		C	C	C	C	C	C	C			C		A	A	A		A		C		C
10	Picea glauca (LKAM01000001.1)	310377	non-coding		A	C		C	C	C	A	C		A	C		C	C	C	C	C	A	C	C
11	Picea glauca (LKAM01000001.1)	342753	non-coding		T	G	G	T	T	G	T			T	T	T	G	T	T	T	G	T	G	G
12	Picea glauca (LKAM01000001.1)	342812	non-coding		C	C	C	A	C	C	A		A	A	A	C	C	C	C	C	C	A	C	C
13	Picea glauca (LKAM01000001.1)	342843	non-coding		C	C	A	A	C	C	A		C	A	C	C	C	C	C	C	C	A	C	C
14	Picea glauca (LKAM01000001.1)	343091	non-coding		G	G	G	T	G	G	G	G	G	G	G	G	T	G	G	G	G	T	G	G
15	Picea glauca (LKAM01000001.1)	343141	non-coding		G	T	T	G	T	T	T	T	T	T	T	T	G	T	T	T	T	G	T	T
16	Picea glauca (LKAM01000001.1)	344066	non-coding			T	G	T	G	G	T	T/G		G	G	G		G	G	G	G	T	G	G
17	Picea glauca (LKAM01000001.1)	430923	non-coding		G	T		T	T		G	T	G	G	T	G	G	G	G	G		G	G
18	Picea glauca (LKAM01000001.1)	445889	non-coding		T		T	T	T	T	G	T	G	G	T	G		G	T	G	G	T	G	T
19	Picea glauca (LKAM01000001.1)	631896	non-coding		A		A		A						A	C		C	C				C
20	Picea glauca (LKAM01000001.1)	629880	non-coding		G		G		G	G					G	T		T	T				T
21	Picea glauca (LKAM01000001.1)	744111	non-coding		A	A	G	G	G	A	G	A	G	A	A	G		G				A		A
22	Picea glauca (LKAM01000001.1)	744128	non-coding		C	C	T	T	T	T	T	C	T	C	C	C		C				C		C
23	Picea glauca (LKAM01000001.1)	744192	non-coding		G	A	A	A	A	A	G	G	A	G	G	G		G	A	A		A		G
24	Picea glauca (LKAM01000001.1)	744304	non-coding		T	G	T	G	G	G	G	G	G	T	T	G	G	G	G	G		G	G	G
25	Picea glauca (LKAM01000001.1)	744384	non-coding		G	G	A	A	G	G	G	G/A	A	A	A	G/A	A	A	A	A		G	A	G
26	Picea glauca (LKAM01000001.1)	744524	non-coding		A	A	A	A	A	A	A	A	A	A	A	A	A	A	A	A	C	A	C	C/A
27	Picea glauca (LKAM01000001.1)	744529	non-coding		G	T	T	T	G	T	T	G	T	T	G	G	T	T	G	T	T	T	T	T
28	Picea glauca (LKAM01000001.1)	744531	non-coding		A	T	T	T	A	T	T	A	T	A	A	T	T	T	A	T	T	T	T	T
29	Picea glauca (LKAM01000001.1)	744622	non-coding		T	C	T	C	T	C	T	T	C	T	T	T	C	T	C	C	T	C	T	T
30	Picea glauca (LKAM01000001.1)	744626	non-coding		G	T	T	T	G	T	G	G	T	G	G	T	G	G	T	T	T	T	T
31	Picea glauca (LKAM01000001.1)	744641	non-coding		G	A	A	A	G	A	G	G	A	G	G	A	G	G	A	A	A	A	A	A
32	Picea glauca (LKAM01000001.1)	744710	non-coding		T	T	G	G	T	T	G	T	G	G	G	T	G	G	G	G	G	G	G	G
33	Picea glauca (LKAM01000001.1)	744777	non-coding		C	C	C	T	C	C	C	T	T	T	T	C	T	C/T		T	T	C	T	T
34	Picea glauca (LKAM01000001.1)	744851	non-coding		G	G	T	T	G	G	G	T	T	G	T	G	T/G	T	T	T	G	G	G	T/G
35	Picea glauca (LKAM01000001.1)	744993	non-coding		G	G	G	G	G	G	G	G	T	G	G	T	T	G	G	G	T	G	G	G
36	Picea glauca (LKAM01000001.1)	745044	non-coding		G	T	T	T	G	G	G	T	T	G	G	T	T	G	T	T	T	T	G	T
37	Picea glauca (LKAM01000001.1)	745236	non-coding		G	A	G	G	A	G	G	A	G	G	A	A	A	G	A	A	A	G	G	A
38	Picea glauca (LKAM01000001.1)	745252	non-coding		C	T	C	T	T		C	T	C	C	T	T	T	T	T	T	T	G?	C	T
39	Picea glauca (LKAM01000001.1)	745296	non-coding		C	T	C		T		C	T	C	C	C	T	C	C	T	T	T		C
40	Picea glauca (LKAM01000001.1)	891889	non-coding		A		A			A		A	C		A	C	C				C	C
41	Picea glauca (LKAM01000001.1)	891928	non-coding		G		G			G		G	A		G	G	A		G		G	A
42	Picea glauca (LKAM01000001.1)	891932	non-coding		C		A			C		C	A		C	A	A		C		C	A
43	Picea glauca (LKAM01000001.1)	964275	non-coding		A		A			A	A	A	A	A	A	C		C	C	C	C	A	C	A
44	Picea glauca (LKAM01000001.1)	1026554	non-coding		-	A		A	A	A	C	A		C	A		A	A				C	C	A
45	Picea glauca (LKAM01000001.1)	1026623	non-coding		C	A		A	A	A	C	A		C	A		C	C		C		C	C	A
46	Picea glauca (LKAM01000001.1)	1026709	non-coding		G	T		G	G	G	T	G		T	G	G	G	G	G	G		G	G
47	Picea glauca (LKAM01000001.1)	1026798	non-coding		G	A		A	A	A	A	A	A	A	A	C	C	C	C	C		A	C
48	Picea glauca (LKAM01000002.1)	639577	rps2	R	C	A	A	A		A	A	A	A	C	A	C	C	A		C		A	A	A
49	Picea glauca (LKAM01000002.1)	639277	rps2	R	A	A	A	A		A	A	A	A	A	A			C/A	C	A	A	A	A	C
50	Picea glauca (LKAM01000002.1)	639241	rps2	R	T	C	T	C		C	C	C	C	C	C			T/C	T	C	C	C	C	C
51	Picea glauca (LKAM01000002.1)	639051	rps2	R	A		A			C		C	A	A	C			A	A	A	A	A	A
52	Picea glauca (LKAM01000002.1)	445453	sdh3	R	T	G	G	G	G	G	G	G		G	G	T		T	G			G	T	G
53	Picea glauca (LKAM01000002.1)	445649	sdh3	R	T	T	T	T	T	A		T		G		G		G	G			G	G
54	Picea glauca (LKAM01000002.1)	16441	non-coding		G	T	T		T	T	G	T		G	T	G		G	G	G	G	G	G	T
55	Picea glauca (LKAM01000002.1)	75530	non-coding		C	C		C	C	C	A		A	A	C	C	C	C	C	C		A	C	C
56	Picea glauca (LKAM01000002.1)	81852	non-coding		A	A	A	A	A	A	C	A	C	C	A	C		C		C	C	C	C
57	Picea glauca (LKAM01000002.1)	93658	non-coding		T	G		G	G	G	T	G	T	T	G		T		T	T		T	T	G
58	Picea glauca (LKAM01000002.1)	413131	non-coding		G		A	A	A		C								C	C
59	Picea glauca (LKAM01000002.1)	521901	non-coding		C	A	A		A	A	C	A	C		A			C		C	C	C	C	A
60	Picea glauca (LKAM01000003.1)	121939	ccmB	F	C	C	C	T	C	C	C	C	T	C	T	C	C	T/C		T	C		C	C
61	Picea glauca (LKAM01000003.1)	121995	ccmB	F	C	C	C	A	C	C	C	A	C	C	A	C	C	A	C	C	C	C	C	C
62	Picea glauca (LKAM01000003.1)	279333	ccmFN	F	T	T	T	T	T	T	T	G/T	T	T	T	T		T		G		T	G	T
63	Picea glauca (LKAM01000003.1)	257167	mttB	R	T	T	T	T	T	T	T	T	G	G		T	T	T	G	T		T	T
64	Picea glauca (LKAM01000003.1)	11724	non-coding		C	A	A/C	A	A	A	C	A	A	C	A					C		C	C
65	Picea glauca (LKAM01000003.1)	31808	non-coding		A	A		A	A	A	C	A	C	C	A			C		C	C	A	C
66	Picea glauca (LKAM01000003.1)	32154	non-coding		G	G			G	G	T	G	T	T	G	G		G		G	G	T		G
67	Picea glauca (LKAM01000003.1)	32155	non-coding		A	A			A	A	C	A	C	C	A	A		A		A	A	C		A
68	Picea glauca (LKAM01000003.1)	302311	non-coding		G			G	A	A	A	A	A				G	G			G
69	Picea glauca (LKAM01000004.1)	65600	non-coding		G	G	G		G	G		G			G	T	T	T	T	T			T	G
70	Picea glauca (LKAM01000004.1)	66118	non-coding		T	G		G		G	T		T	T	G			T	T	T		T	T	G
71	Picea glauca (LKAM01000004.1)	73085	non-coding		T	T	T	T		T	G		G	G			T				T	G	T	T
72	Picea glauca (LKAM01000004.1)	73944	non-coding		T	G	G	G		G	T	G	T	T	G	G	G			G		T	G	G
73	Picea glauca (LKAM01000004.1)	94410	non-coding		G		G	G				G		T	G			T	T	T		T	T	G
74	Picea glauca (LKAM01000004.1)	101202	non-coding		C			A	A	A	C	A	C	C	A				A			C
75	Picea glauca (LKAM01000004.1)	132093	non-coding		C		A					C		A	A		C	C		C/A	C	A	A	A
76	Picea glauca (LKAM01000004.1)	215273	non-coding					G			T		T	T	G		G	G	G	G		T	G	G
77	Picea glauca (LKAM01000005.1)	60571	non-coding		T	G	G	G	G	G	T	G	T	T	G	G			G	G	G	T	G	G
78	Picea glauca (LKAM01000005.1)	61378	non-coding		T	G	G	G	G	G	T	G	T	T	G				G	G	G	T	G	G
79	Picea glauca (LKAM01000005.1)	78617	non-coding		G						G			G	G			A		A			A
80	Picea glauca (LKAM01000005.1)	120027	non-coding		T	G	G	G	G	G			T	T				G				T	G	G
81	Picea glauca (LKAM01000005.1)	120099	non-coding		T	T	T	T	T	T			T	T		G		G				T	G	T
82	Picea glauca (LKAM01000005.1)	152092	non-coding		A	C	C	C		C		C	C	C	A	A			A		C		C	C
83	Picea glauca (LKAM01000005.1)	157554	non-coding		T	T		T	T	T	G	T	G	G	T	G	G	G		G		T	G
84	Picea glauca (LKAM01000005.1)	182383	non-coding		A				A		C	A	C	C				C	C		C	C	C	A
85	Picea glauca (LKAM01000005.1)	182514	non-coding		T	G	G		G		T	G	T	T				G	G	G	G	T	G	G
86	Picea glauca (LKAM01000005.1)	182544	non-coding		G	T	G		T		G	T	G	T				T	T	T	T		T	T
87	Picea glauca (LKAM01000005.1)	193623	non-coding		G	T	T	T	T	G	G	T	G	G	T		T	T	T	T		G	T	T
88	Picea glauca (LKAM01000005.1)	275225	non-coding		A	A	C	C	C	C	A	C	A	A	C	C	A	C	A	A	A		C	C
89	Picea glauca (LKAM01000006.1)	36023	non-coding		T		G		G		T		T		G	G	G	G				T	G
90	Picea glauca (LKAM01000006.1)	194632	non-coding		C	A	C	C	A	A	C	A	C	C	A		C	C	C	C		C	C	A
91	Picea glauca (LKAM01000006.1)	194723	non-coding		C		A	A	A	A		A		A	A	C	C	C	C	C	C	A		A
92	Picea glauca (LKAM01000006.1)	222902	non-coding		A	C	C	A	A	C/A	A	A		A			A		A			C	A
93	Picea glauca (LKAM01000006.1)	223765	non-coding		C	A	A	A	A			C		C	A		C	C	C	C		C	C	A
94	Picea glauca (LKAM01000006.1)	230098	non-coding		T	T		T	T	T		C		C	T		T	T	T		T	T	T
95	Picea glauca (LKAM01000006.1)	230103	non-coding		A	A		C	A	A		A		A	A		C	A	C		A	A	A
96	Picea glauca (LKAM01000006.1)	326952	non-coding		C	C	C	C	C				C	C	C	A		A	A	A	A	C	A
97	Picea glauca (LKAM01000006.1)	327507	non-coding		T	G	G	G	G		T		T	T	G	G	G	G	G	G		T	G
98	Picea glauca (LKAM01000007.1)	409029	ccmFC2	R	T		T				C	T	C	C		T	T	T			T		T	T
99	Picea glauca (LKAM01000007.1)	409092	ccmFC2	R	G		T	T			G	T	G	G		T	T	T		T	T	T	T	T
100	Picea glauca (LKAM01000007.1)	409172	ccmFC2	R	C		C	C			T	C	T	T		C		C		C	C	C	C
101	Picea glauca (LKAM01000007.1)	409242	ccmFC2	R	G		T	G/T			G	T	G	G				T		T	T	T	T
102	Picea glauca (LKAM01000007.1)	100417	nad6	F	A	C	A	C	C/A	A		A	A	A	A		C	A			A	A	A
103	Picea glauca (LKAM01000007.1)	16154	rpl5	F	C	A	A	A		A		A	A	A	A	C		C	C			A	C	A
104	Picea glauca (LKAM01000007.1)	101352	non-coding		T	C		C	C	C		C	C	C	C	A	A			A	A	A	A	C
105	Picea glauca (LKAM01000007.1)	101939	non-coding		G				G					G		T	T	T	T	T		G		G
106	Picea glauca (LKAM01000007.1)	126531	non-coding		G	T						T	G	G		T			T	T	T	G		T
107	Picea glauca (LKAM01000007.1)	136350	non-coding		C			A	A	A	C			C	A	C	C	C	C	C	C	C		A
108	Picea glauca (LKAM01000007.1)	159310	non-coding		A	C	C	C	C	C	A		A	A	A	A	A	A		A	A	A	A	C
109	Picea glauca (LKAM01000007.1)	159612	non-coding		G		G		G					T				T			T	T		G
110	Picea glauca (LKAM01000007.1)	409364	non-coding		G		G	G			T	G	T	T		G	G	G		G	G	T	G	G
111	Picea glauca (LKAM01000007.1)	409421	non-coding		T		T	T			G	T	G	G		T	T	T		T	T	G	T	T
112	Picea glauca (LKAM01000007.1)	409430	non-coding		G		G	G			A	G	A	A		G	G	G		G	G	G		G
113	Picea glauca (LKAM01000007.1)	461628	non-coding		T		T		T	T	T	G	T	T	T	T		G/T		T		G	T	G
114	Picea glauca (LKAM01000007.1)	462006	non-coding		G	G			G	G	T		T	T	G			G	G		G		G	G
115	Picea glauca (LKAM01000007.1)	462852	non-coding		C						C		C	C		A		A	A			C	A
116	Picea glauca (LKAM01000007.1)	465470	non-coding		C		C	C	C	C			T		C	T					T	C
117	Picea glauca (LKAM01000008.1)	60839	nad5	F	C	C	C	T			T		T		T	C	C	C	C	T	T	C	C	C
118	Picea glauca (LKAM01000008.1)	60845	nad5	F	C	C	C	T			T		T		C	C	C	C	C	T	T	C	C	C
119	Picea glauca (LKAM01000008.1)	60850	nad5	F	C	C	C	T			T		T		T	C	C	C	C	T	T	C	C	C
120	Picea glauca (LKAM01000008.1)	61018	nad5	F	A	A	A	A			C		A		C	C	C	A	A	C	C	A	C	A
121	Picea glauca (LKAM01000008.1)	61241	nad5	F	G	G	A	G			A		G		G	G	A	G	G	A	A	G	G	G
122	Picea glauca (LKAM01000008.1)	61244	nad5	F	G	G	A	G			A		G		G	G	A		G	A	A	A	G	G
123	Picea glauca (LKAM01000008.1)	61327	nad5	F	A	A	T	T			T		T		A	A	T		A	T	A	A	A	A
124	Picea glauca (LKAM01000008.1)	61350	nad5	F	G	C	C	G			C		C		G	G	C		G	C	G	G	G	G
125	Picea glauca (LKAM01000008.1)	61364	nad5	F	C	T	T	C			T		T		C	C	T		C	T	T		C
126	Picea glauca (LKAM01000008.1)	61405	nad5	F	C	T	C	T			C		T			T	T		T	T	C
127	Picea glauca (LKAM01000008.1)	61477	nad5	F	G	T	G	T			T		G	T		T	T	G	T	G	G	G
128	Picea glauca (LKAM01000008.1)	61500	nad5	F	T	A	T	T			A		T	A		A	A	T	T	T	T	T
129	Picea glauca (LKAM01000008.1)	165354	rpl2	F	G	G	A	A	G	G	G	A		G	G		A		A	G		G
130	Picea glauca (LKAM01000008.1)	165378	rpl2	F	A	A	T	T	A	A	A	A		A	A		T		T	A
131	Picea glauca (LKAM01000008.1)	165450	rpl2	F	G	G	A	A	G		G	G		G	A		A	G	A	G
132	Picea glauca (LKAM01000008.1)	165474	rpl2	F	G	G	C	C	G		G	G		G	C		C	G	G	C
133	Picea glauca (LKAM01000008.1)	165478	rpl2	F	G	G	T	T	G		G	G		G	T		T	G	G	T
134	Picea glauca (LKAM01000008.1)	256173	rps4	F	C	C	A	A	A	A	C		C	C	A	C	C	C		C	C	C	C	A
135	Picea glauca (LKAM01000008.1)	6868	non-coding		G	G	G	G			T			T			G		G	G		T	T	G
136	Picea glauca (LKAM01000008.1)	7440	non-coding		G	T		T	T	T	G	T	G	G	G			G	G		G	G	G	T
137	Picea glauca (LKAM01000008.1)	49916	non-coding		C	A	C	A	C	C	C	C	C	C			A	C	C	C	C		C
138	Picea glauca (LKAM01000008.1)	50034	non-coding		G	T	T	T	T	G		T	T	T	T	G	G	G	G	G			G
139	Picea glauca (LKAM01000008.1)	163254	non-coding		G		G	G	A		A	G				G		G		G		A
140	Picea glauca (LKAM01000008.1)	163267	non-coding		T		G	G	T		T	G				G		G		G		T
141	Picea glauca (LKAM01000008.1)	163455	non-coding		G	G	G	C	G	G	C	G	G	C		C		G	G	C	G	G		C
142	Picea glauca (LKAM01000008.1)	163478	non-coding		C	C	C	T	C	C		C	C	T	T	T		C	C	T	C	C		T
143	Picea glauca (LKAM01000008.1)	163557	non-coding		A	A	G	A	A	G	A	G	A	G	G	G	G	A	A	G	A	A		G
144	Picea glauca (LKAM01000008.1)	163569	non-coding		C	A	A	C	C	A	C	A	C	A	A	C	A	C	A	A	A	C		A
145	Picea glauca (LKAM01000008.1)	163682	non-coding		C	A	A	C	C	C	A	C		S	C	A		C	C	C		C		C
146	Picea glauca (LKAM01000008.1)	163728	non-coding		G	A	A	G	G	G	A	G		G	G	G		G	G	G		G		A
147	Picea glauca (LKAM01000008.1)	163724	non-coding		A	C	A	C	C	C	A	A		C	C	C		C	C	C		C		A
148	Picea glauca (LKAM01000008.1)	163776	non-coding		A	A	G	G	A	A	G	A		A	A		G	A	A	A		A		G
149	Picea glauca (LKAM01000008.1)	163963	non-coding		A	C	C	C	C	C	A	A		A	C	C	C	A	C	A/C		C	C	C
150	Picea glauca (LKAM01000008.1)	164143	non-coding		C	C	T	T	C	C	T	C/T		C	C	T	C	C	C	T			C	C
151	Picea glauca (LKAM01000008.1)	164159	non-coding		A	A	G	G	A	A	G	G/A		A	A	G	A	A	A	G			A	A
152	Picea glauca (LKAM01000008.1)	164303	non-coding		T	T	G	T	G	G	T	T		T	G	T	G	T	T	G		G	T	G
153	Picea glauca (LKAM01000008.1)	164334/164335	non-coding		GT	AA	GT	AA	GT	GT	GT	GT		GT	GT	GT	GT	AA	AA	GT		GT	AA	GT
154	Picea glauca (LKAM01000008.1)	164430	non-coding		G	A	G	G	G		G	G		G	G	G			A	G		G	G	A
155	Picea glauca (LKAM01000008.1)	164569	non-coding		G	G	A	A	G	G	G	A		A	G	G	A	G	A	A		G	G	G
156	Picea glauca (LKAM01000008.1)	164658	non-coding		T	T	G	G	G	G	T	T		T	T	T	G	G	T	G		G	G	G
157	Picea glauca (LKAM01000008.1)	164688	non-coding		C	T	C	C	C	T	A?	T		C	C	C	C	C	T	C		C	C	C
158	Picea glauca (LKAM01000008.1)	164803	non-coding		A	C	C	A	C		A	C	C	C	C	A		C	C	A		C	C	C
159	Picea glauca (LKAM01000008.1)	164850	non-coding		A	T	A	T	A	A	A	A	T	A	A	T		A	T	A		A	A	A
160	Picea glauca (LKAM01000008.1)	164883	non-coding		C	G	C	G	C	C	C	C	G	C	G	G	C	C	G	C		C	C	C
161	Picea glauca (LKAM01000008.1)	164922	non-coding		A	A	C	A	C	C	A	C	A	C	A	A	C	C	A	A		C	A	C
162	Picea glauca (LKAM01000008.1)	165002	non-coding		C	C	C	T	C	C	T	T/C		C		T	C	C	C	T		C	T	C
163	Picea glauca (LKAM01000008.1)	165293	non-coding		G	G	T	T	G	G	G	G		T	T	G	G	T	T	G		G
164	Picea glauca (LKAM01000008.1)	165294	non-coding		G	G	G	T	G	G	G	G		T	T	G	G	T	T	G		G
165	Picea glauca (LKAM01000008.1)	166016	non-coding		G	T	G		T		T					T	G	T		T	T	G	T
166	Picea glauca (LKAM01000008.1)	177176	non-coding		T		C	C	C	C	A			A	C	C	C	C	C	C	C	A	C
167	Picea glauca (LKAM01000008.1)	178377	non-coding		A	A	C	C	A	A	C	A	C	C	A	C		C	C	C		C	C	A
168	Picea glauca (LKAM01000008.1)	178562	non-coding		A	C	C	C	C	C	A	C	A	A	C	C	C	C	C	C	C	A	C	C
169	Picea glauca (LKAM01000008.1)	178784	non-coding		C	C	C	C	C	C	A	C		A	C	C	C	C	C	C	C	A	C	C
170	Picea glauca (LKAM01000008.1)	228273	non-coding		A	C		A	A	A		A	A	C	A								C/A
171	Picea glauca (LKAM01000009.1)	118295	non-coding		T	G	G	G	G	G	T		T	T	G		G	G	G	G		T	G	G
172	Picea glauca (LKAM01000009.1)	118377	non-coding		T	G	G	G	G	G	T		T	T	G		G	G	G	G		T	G	G
173	Picea glauca (LKAM01000009.1)	135751	non-coding		A	C	C	C	C	C	A	C	A	A	C		A	A		A		A	A	C
174	Picea glauca (LKAM01000010.1)	1295	non-coding		A	C	A	A	A	A	A			A	A	A	C		A		A	C	A	A
175	Picea glauca (LKAM01000010.1)	1336	non-coding		A	A	A	A	A	A	A			A	A	C			C			C	C	A
176	Picea glauca (LKAM01000010.1)	1339	non-coding		G	A	A	A	A	A	G			G	A	G			G			G	G	A
177	Picea glauca (LKAM01000010.1)	127422	non-coding		A						C	C	C	C		A	A		A				A	C
178	Picea glauca (LKAM01000010.1)	142945	non-coding		A		C	A	C	C	A			A	C			A	C	A		C	A	C
179	Picea glauca (LKAM01000010.1)	142975	non-coding		A		A	C	A	A	A	A		A	A			A	A	C		C	A	A
180	Picea glauca (LKAM01000010.1)	142976	non-coding		C		C	A	C	C	C	C		C	C			C	C	A		A	C	C
181	Picea glauca (LKAM01000011.1)	27262	non-coding		G	T		G			G	T		G	T	T	T	T	T	T		G	T
182	Picea glauca (LKAM01000011.1)	27672	non-coding		T	T	T	T	T	T	T	T		T	T	G		G	T		G		T	T
183	Picea glauca (LKAM01000011.1)	95116	non-coding		A	A	A		A	A	A	A	A		A	G	G	G	G	G	G		G	A
184	Picea glauca (LKAM01000011.1)	144307	nad2	F	C		T	T		T	C	T	C	C	T	C	C	C	C			C	C	T
185	Picea glauca (LKAM01000011.1)	144339	nad2	F	A	A	A	A	A	A	C	A	C	C	A	A	A	A	A			A	A	A
186	Picea glauca (LKAM01000011.1)	144767	non-coding		C	C	C	A	C	C	A	C	A	A	C	A	A	A	A	A	A	A	A	C
187	Picea glauca (LKAM01000011.1)	153662	non-coding		T	G	G	G	G	G	T	G	T	T	G	G		G		G	G	T
188	Picea glauca (LKAM01000011.1)	154520	non-coding		A	A		A	A	C			C	A	A		A	A	A			A	A
189	Picea glauca (LKAM01000012.1)	86348	non-coding		C	A		A	A	A	A		A	A	A	C	C	C		C		C	C	A
190	Picea glauca (LKAM01000013.1)	8530	non-coding		T	G	G	G	G	G	T	G	T	T	G			T	T	T	T	T	T
191	Picea glauca (LKAM01000013.1)	69565	non-coding		G		T	T		T					T	G			G				G	T
192	Picea glauca (LKAM01000015.1)	4597	non-coding		G	G	G	G	G	G	T		T	T			G	G	G		G		G
193	Picea glauca (LKAM01000015.1)	5654	non-coding		A	A	A	A	A	A		A	A	A	A			C	C	C	C	A	C	A
194	Picea glauca (LKAM01000015.1)	86223	non-coding		T	G	G	G	G	G	T	G	T	T	G	G	G	G	G	G	G	T	G	G
195	Picea glauca (LKAM01000016.1)	42853	non-coding		C	T	G	G	G	G	T	G		T	T	T	T		T	T	T	T	T
196	Picea glauca (LKAM01000016.1)	43530	non-coding		T	T	G	T	T	G		T	G	G	T		G	G	G		G	G	G	T
197	Picea glauca (LKAM01000016.1)	43581	non-coding		T	T	T	T	T	T		T	T	T	T		G	G	T		G	G	G	T/G
198	Picea glauca (LKAM01000016.1)	77861	non-coding		A	A	A	A	A	A		A	C	C	A	C	C	C	C		C		C
199	Picea glauca (LKAM01000017.1)	36760	non-coding		C		C		C	C	C		C	C		T		T		T	T		T
200	Picea glauca (LKAM01000017.1)	59462	non-coding		T	C		C	C	C	T		T		C		T	T		T			T	C
201	Picea glauca (LKAM01000017.1)	59499	non-coding		A	A	C	A	A	A	A				A		A			C			C	A
202	Picea glauca (LKAM01000017.1)	60181	non-coding		G	T	T	T	T	G	G	T	G		T		G		G	G			G	T
203	Picea glauca (LKAM01000017.1)	145799	non-coding		T	T		T	T		C		C	C	T	T	T	T		T		T	T
204	Picea glauca (LKAM01000017.1)	145838	non-coding		G	T		T	T	T	G		G	G	T		T	T		T		G	T
205	Picea glauca (LKAM01000017.1)	145841	non-coding		T	T		T	T	T	G		G	G	T		T	T		T		G	T
206	Picea glauca (LKAM01000017.1)	146079	non-coding		A	C		C	C	C	A	C		A	C	C		C		C	C	A
207	Picea glauca (LKAM01000018.1)	53236	non-coding		G		G			G				G	G					A	A	A	A	G
208	Picea glauca (LKAM01000020.1)	27703	non-coding		A	A	A		A					A	A	C		C		C	C	A	C
209	Picea glauca (LKAM01000024.1)	14205	non-coding		G	A		A			A		A	A	A	C	C	C						C
210	Picea glauca (LKAM01000025.1)	1201	non-coding		C	T	T	T	T	T	C	T		C	T	C			C			C	C	T
211	Picea glauca (LKAM01000025.1)	1204	non-coding		T	T	T	T	T	T	T	T		T	T	G			G			G	G	T
212	Picea glauca (LKAM01000025.1)	8429	non-coding		A	C	C	C	C		A	C	A		C	C	C	C	C	C		A	C	C
213	Cycas taitungensis (AP009381.1)	NA	nad2		-	G	G	G	G	G	T	G	T	T	G	G	G	G	G	G	G	T	G	G
